# Supplementary material for: Pseudohypoxia-Stabilized HIF2α Transcriptionally Inhibits MNRR1, a Druggable Target in MELAS
Source: Cells. 2025 Jul 15;14(14):1078. doi: 10.3390/cells14141078 (PMC12293968; doi:10.3390/cells14141078)
Supplement: Supplementary file 1 [file cells-14-01078-s001.zip]

Archive with 1 entries (1 files):
- cells-3571232-supplementary.pdf
